# Supplementary material for: TIMP3 Gene Polymorphisms of -1296 T > C and -915 A > G Increase the Susceptibility to Arsenic-Induced Skin Cancer: A Cohort Study and In Silico Analysis of Mutation Impacts
Source: Int J Mol Sci. 2022 Nov 29;23(23):14980. doi: 10.3390/ijms232314980 (PMC9735753; doi:10.3390/ijms232314980)
Supplement: Supplementary file 1 [file ijms-23-14980-s001.zip]

Archive with 1 entries (1 files):
- ijms-2008292-supplementary.pdf
